# Supplementary material for: Oral health-related quality of life, probable depression and probable anxiety: evidence from a representative survey in Germany
Source: BMC Oral Health. 2022 Jan 16;22:9. doi: 10.1186/s12903-022-02047-y (PMC8761375; doi:10.1186/s12903-022-02047-y)
Supplement: Supplementary file 1 — Additional file 1. Model diagnostics. [file 12903_2022_2047_MOESM1_ESM.txt]

Supplementary Table 1. Model diagnostics (with probable depression as outcome measure - among the total sample)

Log-Lik Intercept Only:    -1537.350     Log-Lik Full Model:        -1156.919
D(3040):                    2313.837     LR(28):                      760.863
                                         Prob > LR:                     0.000
McFadden's R2:                 0.247     McFadden's Adj R2:             0.225
Maximum Likelihood R2:         0.219     Cragg & Uhler's R2:            0.347
McKelvey and Zavoina's R2:     0.418     Efron's R2:                    0.258
Variance of y*:                5.656     Variance of error:             3.290
Count R2:                      0.833     Adj Count R2:                  0.166
AIC:                           0.775     AIC*n:                      2383.837
BIC:                      -22100.586     BIC':                       -535.993


Supplementary Table 2. Model diagnostics (with probable anxiety as outcome measure - among the total sample)

Log-Lik Intercept Only:    -1211.212     Log-Lik Full Model:         -951.094
D(3040):                    1902.187     LR(28):                      520.237
                                         Prob > LR:                     0.000
McFadden's R2:                 0.215     McFadden's Adj R2:             0.186
Maximum Likelihood R2:         0.156     Cragg & Uhler's R2:            0.286
McKelvey and Zavoina's R2:     0.373     Efron's R2:                    0.195
Variance of y*:                5.245     Variance of error:             3.290
Count R2:                      0.873     Adj Count R2:                  0.053
AIC:                           0.641     AIC*n:                      1972.187
BIC:                      -22512.236     BIC':                       -295.367
